# Supplementary material for: Functional Characterization of an In-Frame Deletion in the Basic Domain of the Retinal Transcription Factor ATOH7
Source: Int J Mol Sci. 2022 Jan 19;23(3):1053. doi: 10.3390/ijms23031053 (PMC8834682; doi:10.3390/ijms23031053)
Supplement: Supplementary file 1 [file ijms-23-01053-s001.zip]

Archive with 1 entries (1 files):
- ijms-1529878-supplementary.pdf
